# Supplementary material for: Prednisolone Nanoprecipitation with Dean Instability Microfluidics Mixer
Source: Nanomaterials (Basel). 2024 Apr 9;14(8):652. doi: 10.3390/nano14080652 (PMC11054107; doi:10.3390/nano14080652)
Supplement: Supplementary file 1 [file nanomaterials-14-00652-s001.zip]

Archive with 1 entries (1 files):
- nanomaterials-2942936-supplementary.pdf
